# Supplementary material for: Causal effects of circulating glutamine on colitis, IBD, and digestive system cancers: a Mendelian randomisation study
Source: J Cancer. 2024 May 20;15(12):3738–49. doi: 10.7150/jca.96085 (PMC11190753; doi:10.7150/jca.96085)
Supplement: Supplementary file 1 — Supplementary figures and tables. [file jcav15p3738s1.zip]

Archive with 6 entries (6 files):
- Supplementary Figure 1.tif
- Supplementary Figure 2.tif
- Supplementary Figure 3.tif
- Supplementary Figure 4.tif
- Supplementary Table 1.docx
- Supplementary Table 2-7.docx
